# Supplementary material for: Synthesis and Evaluation of Carbon Black-Containing Hydrogels for the Adsorption of 5-Fluorouracil
Source: Gels. 2025 Nov 18;11(11):919. doi: 10.3390/gels11110919 (PMC12652628; doi:10.3390/gels11110919)
Supplement: Supplementary file 1 [file gels-11-00919-s001.zip]

Archive with 1 entries (1 files):
- gels-3971145-supplementary.pdf
